# Supplementary material for: Expanding the bat toolbox: Carollia perspicillata bat cell lines and reagents enable the characterization of viral susceptibility and innate immune responses
Source: PLoS Biol. 2025 Apr 15;23(4):e3003098. doi: 10.1371/journal.pbio.3003098 (PMC11999112; doi:10.1371/journal.pbio.3003098)
Supplement: S1 Data — (XLSX) [file pbio.3003098.s006.xlsx]

## Sheet: FIGURE 1
1B		MARV-GP						MERS-S						SARS2-S-Δ19						Lassa-GP						HCoV-229E-S						Andes-M						Sin Nombre-M						Puumala-M
	BRAIN	0.640385	0.790385	1.64423	4.39615	1.28077	4.17115	2.30192	0.565385	1.29231	1.99038	1.70192	2.48077	1.07308	0.530769	1.47692	7.17692	1.65577	1.33269	33.8654	23.8385	0.825	1.37308	27.2481	0.755769	3.39231	0.796154	9.42692	2.09423	3.50769	1.51154	155.902	32.6827	83.3712	64.6962	81.975	144.79	74.6365	58.9212	35.4577	208.523	75.6865	17.7115	48.1846	95.7115	85.1654	144.808	44.5846	231.808
	LUNG	52.2731	76.9481	59.8308	16.0404	80.7173	86.9654	1	2.47308	1.025	4.87885	1	1.49038	6.96923	1	9.76154	1.26154	1	1.10769	24.3731	17.7423	2.78654	24.5827	3.225	39.6692	6.17885	0.6	0.761538	1.22692	0.761538	1.2	21.1096	19.7962	19.925	23.0712	53.5231	32.45	20.5038	46.9558	50.9115	48.825	23.7731	52.4558	104.202	100.638	100.883	71.5635	47.275	67.2442
	KIDNEY	14.1501	6.56512	0.681381	2.16936	1.04611	19.5608	1.66936	2.05529	1.21438	0.711538	0.28125	3.24628	0.710227	7.49497	4.25109	1.46875	4.01442	1.38199	1.03693	1.26661	2.93029	0.511364	5.31949	0.647727	2.27688	1.0035	3.85752	0.753497	0.503497	0.771635	3.76442	4.44165	36.7961	34.222	26.4373	17.5149	1.06665	4.88352	5.96591	12.7124	13.8726	14.2797	93.0706	81.7775	2.59943	4.08217	11.4978	35.5916
	LIVER	25.5802	21.3692	13.5825	21.7749	23.3164	44.1961	4.376	0.64811	2.28492	0.423833	0.676594	0.691796	1.46672	4.43681	4.301	1.07671	1.67411	4.35599	203.754	376.668	415.406	449.707	286.539	400.651	0.736898	6.50076	0.520723	0.976514	2.74317	1.49296	112.701	97.4554	141.452	178.223	116.016	176.333	129.875	93.2251	67.2971	40.2788	163.556	171.312	118.295	93.5529	135.09	182.185	144.78	146.25
	SPLEEN	332.851	67.8344	145.908	55.6234	83.3712	85.7285	1	1	2.7502	1	1	1	6.17307	1	6.5052	1	3.62568	1.29177	1169.5	1469.61	1838.01	1134.24	1126.69	1649.41	2.71522	8.76157	4.92723	4.77402	5.42636	1.50107	249.978	487.381	423.416	217.78	466.944	213.797	526.286	310.645	532.264	274.979	250.078	399.103	231.075	237.655	139.825	247.679	251.738	184.425
1C		MARV-GP						MERS-S						SARS2-S-Δ19						Lassa-GP						HCoV-229E-S						Andes-M						Sin Nombre-M						Puumala-M
	HUH-7	216.347	225.64	237.408	230.103	240.76	244.682	107.233	113.338	106.553	97.9491	99.4286	99.1329	1.91877	1.33613	2.28776	2.87349	1.2299	1.61278	237.564	227.782	230.538	219.456	217.921	229.445	181.135	164.098	159.602	171.498	171.278	174.696	266.278	239.971	247.005	242.512	243.118	249.184	256.761	238.898	243.44	232.818	235.919	237.294	256.531	246.601	255.009	254.504	247.765	249.754
	VERO-E6	813.595	660.871	1001.66	827.215	856.397	679.047	12.0547	18.2748	18.732	6.586	14.4656	19.4409	15.1884	5.12463	10.1948	7.80441	7.14328	14.3091	437.89	400.731	493.401	470.064	465.148	362.077	1.61255	4.24764	3.78847	9.41864	3.01662	1.18793	1198.4	1713.17	1814.74	1865.32	1586.32	1225.07	427.51	578.088	618.422	603.742	548.689	408.82	251.691	251.77	296.81	269.328	269.355	244.875
	293T-hDPP4	21.6441	22.1446	15.9616	15.2727	25.7731	24.8156	8.33587	5.90003	7.08115	11.7892	9.7846	7.96747	0.765629	1.19829	0.573523	2.59517	2.1974	1.77726	0.917023	2.83247	1.54975	2.15235	2.25905	1.92758	1.49137	1.56429	1.05333	2.35055	2.16904	1.58268	224.042	239.563	216.444	290.778	307.685	285.234	59.2618	79.6594	78.7029	69.519	73.725	91.8276	3.51693	5.71527	2.97945	6.9589	9.59915	9.48006
	293T-hACE2	17.0879	13.9952	16.3455	16.9689	18.1179	11.9312	2.77001	1.10987	1.58874	1.15879	1.37571	2.37288	22.2333	20.7745	20.8989	19.5526	19.8405	20.3291	2.30659	0.630599	1.43887	0.752293	1.05425	1.48014	2.48913	1.34461	1.87666	1.73714	1.41123	2.5473	216.698	209.455	217.686	217.853	210.261	199.963	67.9423	74.4542	69.3295	75.0969	74.713	67.3129	5.27478	5.92621	6.91074	5.4038	6.74752	6.21933
[truncated: 30 more columns]

## Sheet: FIGURE 2
2B		MARV-GP						MERS-S						SARS2-S-Δ19						Lassa-GP						HCoV-229E-S						Andes-M						Sin Nombre-M						Puumala-M
	BRAIN-Cas9:TP53	251.815	156.998	265.847	100.215	130.068	165.482	0.630397	0.515796	0.666131	0.918846	0.720293	1.00083	2.69248	0.450445	2.09963	0.575006	1.70179	1.15185	69.1143	27.3411	33.4595	38.0416	24.4552	18.2055	0.645363	4.89846	5.47827	1.78389	2.48918	2.70374	1199.92	1276.7	1215.82	1132.37	1413.54	1322.1	305.514	558.507	549.884	288.191	476.481	449.951	194.763	306.481	184.353	263.067	171.82	303.42
	BRAIN-SV40 T	1.02429	1.02823	1.18816	1	1	4.66042	1	1	1	2.00962	1	1	1	1.19039	1	4.22663	1	1	1	1	1	2.01681	4.03949	1	2.27613	2.40937	1	1	1.17949	1	3.15802	4.45129	13.0815	10.1831	6.12786	15.5579	2.21489	1.0629	2.64548	5.07792	4.36236	1.10678	6.37076	13.6571	25.9731	11.2654	15.5972	16.9039
	BRAIN-SPON.	1	1	1.53235	2.42206	1	1.59706	3.53529	3.29706	2.67941	1.78235	1	1	4.32647	1.60735	1.55294	1.13676	1.94853	1	1	1.01029	1.61618	1	1.15294	1.51324	2.42647	3.50588	1	1	2.28971	1.1	19.5868	51.4279	34.2721	58.8132	21.4515	36.5853	4.73235	4.19559	10.5471	14.3985	7.86029	1	17.5941	40.725	34.8471	49.0926	18.8838	22.1441
2C		MARV-GP						MERS-S						SARS2-S-Δ19						Lassa-GP						HCoV-229E-S						Andes-M						Sin Nombre-M						Puumala-M
	KIDNEY-Cas9:TP53	210.532	157.063	218.805	160.102	140.621	175.926	16.9695	19.0166	14.5767	27.5378	53.2015	29.9033	0.670246	0.370945	2.16303	0.647396	0.46784	0.638215	22.9668	2.30947	0.424998	23.5413	7.90138	38.1817	0.520432	2.23896	1.07125	2.31813	7.54929	0.53605	233.533	183.906	195.564	236.637	154.637	154.732	51.141	17.2957	5.57494	31.7433	23.3877	5.83086	79.2999	81.5907	77.9507	35.2877	4.82372	71.2459
	KIDNEY SV40	40.02	64.855	49.0424	28.018	37.9161	79.4131	2.25942	6.83106	1.05792	2.28888	0.730161	2.58442	1.31367	0.772369	1.12402	2.35722	0.535191	0.489087	1.21538	1.0459	5.53424	4.76631	3.54678	32.3726	2.05475	0.520408	0.918009	0.563339	0.403715	0.408696	44.4364	120.109	1.65217	39.8141	4.61553	18.0592	26.7326	1.09265	4.24812	30.5944	2.04092	38.8011	1.54404	27.034	0.581192	15.2466	0.839944	10.6892
	KIDNEY MyPV	66.0807	75.6359	30.732	93.1433	136.886	13.497	1.19252	1.71394	1.7406	1.00275	1.37321	8.80405	11.527	2.58441	0.970263	2.70175	2.00288	0.907213	1.54097	5.12336	0.617516	0.767174	3.18595	1.77871	0.677885	0.346087	2.11429	0.863224	0.331389	0.641862	10.5212	0.851927	13.5699	0.614835	35.6136	0.899246	1.41298	0.631319	0.423355	4.66185	1.42258	1.58417	17.4589	0.695916	1.39166	3.68496	0.911338	21.2268
2D		MARV-GP						MERS-S						SARS2-S-Δ19						Lassa-GP						HCoV-229E-S						Andes-M						Sin Nombre-M						Puumala-M
	LUNG-SV40 T	21.2476	15.569	1.14048	30.6643	114.243	5.25476	1.25714	4.65714	0.988095	1.24048	2.68571	2.83333	0.747619	3.95952	0.6	2.29762	0.630952	0.721429	2.91667	1.48095	9.60952	1.35714	0.559524	5.37143	1.26667	1.0881	0.871429	1.04762	1.14048	6.11667	250.164	107.814	292.183	63.9238	249.269	196.212	72.7476	35.4857	79.1167	69.4714	18.9452	39.2238	1.25476	33.9095	0.621429	14.8762	0.702381	0.545238
	LUNG -MyPV T	14.8301	0.539322	47.0677	19.5922	13.9423	18.4052	4.33679	2.09283	1.1259	1.31857	0.82169	19.1006	2.04527	3.64103	0.939835	23.3205	0.885763	3.95153	3.2154	2.93294	0.995391	0.752791	1.94619	0.800946	0.53818	5.46645	1.3823	0.541667	0.467753	2.70125	34.3308	15.3117	31.2383	33.1302	54.4167	41.6757	19.1102	24.9169	22.4298	15.4227	6.21549	3.51185	24.7659	9.03594	44.9699	31.492	3.74927	1.44294
2E		MARV-GP						MERS-S						SARS2-S-Δ19						Lassa-GP						HCoV-229E-S						Andes-M						Sin Nombre-M						Puumala-M
	SPLEEN-Cas9:TP53	2.29127	9.92824	5.51527	2.92033	7.35863	2.92803	1.15694	4.87523	5.19818	4.20135	3.23303	2.19	1.07035	4.80258	0.756494	2.17191	1.53193	1.00314	2.14534	3.62872	3.58145	4.80258	4.59447	1.03335	0.488393	3.51835	1.31134	0.772039	0.607971	0.766382	15.7002	11.9913	10.7956	8.07039	14.1187	9.70643	10.1142	17.9269	6.92048	25.0066	6.84108	6.34968	7.03897	0.920228	7.39879	6.81912	8.365	7.74723
	SPLEEN SV40 T	10.3984	20.8343	9.7041	2.93156	15.1811	8.64412	3.30227	0.92467	2.76892	1.39513	1.08337	2.97402	0.739348	3.68966	0.637764	1.93754	0.908692	0.46992	3.45544	1.83928	1.12003	0.901962	1.88204	1.45588	2.68144	1.4229	0.782617	1.87065	0.4676	1.09392	53.7333	95.5103	113.309	13.4292	81.467	32.537	56.4185	18.5759	22.7983	21.8173	22.8107	40.6056	11.0968	34.7087	18.8897	5.91802	11.9884	6.71412
	SPLEEN hTERT	90.2461	22.0789	31.7179	39.3909	33.5704	23.7927	1.03128	1.15634	0.678938	0.666078	2.74517	0.638583	1.06148	0.817263	4.30018	1.39998	0.833155	1.55023	4.79319	1.89307	6.37224	1.69193	12.3555	5.87674	3.58729	0.702134	1.07545	1.47038	3.00362	0.523831	111.746	186.75	119.801	112.491	98.048	160.415	32.2015	41.5426	56.517	31.7049	125.491	82.6294	13.0005	36.8835	4.13354	22.3223	32.4591	30.1421
[truncated: 30 more columns]

## Sheet: FIGURE 3
3A	MOI	ANDV						HTNV						VSV
	1.48001	23.565	22.173	21.527	16.556	19.422	21.563
	0.781037	17.319	13.068	10.787	12.848	12.891	15.042
	0.082067	9.808	6.285	7.456	7.109	9.876	11.395
	-0.6169	6.501	4.836	4.855	4.268	5.709	5.844
	-1.31587	3.404	1.877	2.766	0.817	2.81	3.624
	-2.01484	2.369	1.796	2.826	1.628	1.322	1.374
	-2.71381	1.422	1.216	0.666	0.669	0.215	0.272
	-3.41278	0.829	0.613	0.766	0.107	0.093	0.207
	-4.11175	0.108	0.279	0.387	0.202	0.097	0.337
	2.57287							57.021	59.618	64.203	30.293	31.599	31.087
	1.8739							43.615	45.284	53.091	20.435	20.217	23.43
	1.17493							33.054	36.73	42.32	12.257	14.671	16.139
	0.475962							24.552	24.988	27.525	3.954	9.156	7.772
	-0.22301							16.278	16.347	17.88	3.308	3.541	6.003
	-0.92198							8.968	11.64	11.017	0.037	1.001	2.445
	-1.62095							5.615	5.768	7.548	0.305	0.381	0.843
	-2.31992							2.448	3.587	4.058	0.318	0	0.401
	-3.01889							1.581	2.103	2.638	0.259	0.358	0.298
	2.31597													82.527	83.223	80.014	77.707	76.647	80.307
	1.617													75.426	75.954	71.823	68.607	66.705	58.469
	0.91803													64.274	60.766	61.908	55.749	47.596	48.907
	0.21906													48.971	51.627	47.882	43.905	36.445	33.275
	-0.47991													40.925	38.132	36.618	25.787	22.011	23.34
	-1.17888													30.044	23.591	21.734	12.485	9.363	11.188
	-1.87785													17.744	14.27	13.926	2.156	1.235	3.055
	-2.57682													10.885	8.405	9.218	1.712	1.207	1.015
	-3.27579													8.25	5.394	4.088	1.477	0.512	0.794
3B		ANDV GP												HTNV GP
	0.477121	46.0018	48.7863	45.9441	58.5315	46.8267	48.1413	60.598	60.9005	63.5394	42.9183	40.4357	34.4164	105.315	103.665	107.984	88.6842	79.7039	87.4468
	0	49.3217	44.9843	45.3798	54.005	45.328	43.9958	61.7638	56.6177	56.6469	31.8017	33.9319	31.8048	88.0219	91.4257	93.514	89.9396	87.6185	99.2776	91.0135	92.7747	99.464	83.7213	78.3221	74.0575
	-0.47712	44.1853	44.247	39.2465	56.9571	43.0496	42.8831	58.6371	57.7054	60.8907	57.6785	55.284	49.9979	88.8879	95.2351	111.678	84.9755	89.6713	96.4915	88.3389	85.1009	92.2168	73.1966	81.174	91.7474
	-0.95424	47.9501	46.0471	42.999	50.4071	45.2397	38.7603				62.694	57.4299	52.9304	87.3422	93.4427	112.961	75.684	84.4677	92.1498	85.1775	85.4892	91.7957	86.7322	94.1269	97.5572
	-1.43136	59.2858	51.4266	51.3277	70.963	62.5029	55.2212	70.4611	66.6466	63.9882	78.3101	68.7668	59.5633	88.4329	100.08	112.106	89.0776	85.7945	102.875	101.827	108.171	99.2014	79.832	82.8516	84.207
	-1.90849	72.6974	60.2908	58.0088	73.0748	66.9159	66.2599	71.9684	72.6171	68.6709	75.3178	71.7308	64.5725	87.2052	89.3647	105.046	83.5557	79.9185	100.705	98.2114	107.083	114.112	82.5294	89.7828	92.1535
	-2.38561	80.3713	69.2869	64.8424	85.7283	72.8881	73.201	83.2314	76.6951	80.3974	85.3394	77.857	66.3408	90.4774	99.0006	100.3	73.1125	90.4224	97.3177	85.801	90.926	83.553	79.7039	89.2928	84.569
	-2.86273				90.1312	78.9739	82.0547				94.395	83.848	79.4932	93.7442	103.237	97.8441	80.4549	76.9143	97.3749	75.2338	93.8467	82.7709	83.0724	82.6971	79.205
	-3.33985	86.2451	93.7747	83.4565	85.5593	92.4373	84.3103				103.998	90.2888	92.5354	101.988	95.8215	111.689	85.8267	89.5748	91.4238	79.6423	95.7556	97.9981	100.837	91.35	89.5356
		107.936	101.275	90.7884	107.392	97.7334	94.8747	107.914	94.4116	97.6749	107.044	97.573	95.383	93.3715	91.4037	115.225	93.3121	107.328	99.3598	100.41	99.0374	100.552	92.074	101.058	106.868
3C		log sEC1-2 (µM)	ANDV												HTNV
		0.686381	28.8314	30.3914	24.3744				36.4018	35.913	38.0226				99.7845	101.285	102.371				109.344	114.231	105.918
		0.20926	24.2908	24.6251	27.5222				31.5397	29.9447	21.6096				79.9983	89.8267	93.0597				104.325	98.7207	103.555
		-0.267862	30.0292	27.5779	29.3886				25.8029	27.7323	24.3879				81.2656	89.775	87.292				97.7115	103.501	94.0197
		-0.744983	31.4499	29.8621	22.3409				27.6808	28.4783	28.5298				90.7061	88.9732	84.809				93.9932	94.0994	84.485
		-1.2221	37.3276	32.1742	34.737				34.3952	33.2633	25.6742				89.9819	89.9819	90.3699				92.0544	95.9054	95.0556
		-1.69922	56.27	54.0694	44.7375				50.6796	40.0292	43.8366				93.2149	90.1629	95.2841				112.027	89.9031	103.156
		-2.17635	71.7861	76.4102	64.5155				55.9276	63.2594	58.7574				95.103	100.405	96.7842				99.8628	94.3385	94.8165
		-2.64088	88.6392	105.576	83.3743				75.6849	75.8136	82.4251				92.0769	102.94	97.3532				91.8153	94.0463	86.1848
		-3.118	107.916	91.5363	101.37				89.2424	87.5702	94.7219				103.742	88.8956	98.2843				94.79	98.5614	83.0773
			101.23	93.9319	102.456	93.2355	117.192	91.9541	103.083	100.073	100.202	110.054	95.8539	90.7345	99.9397	102.5	101	104.75	95.4134	96.3962	96.6225	100.713	99.066	105.307	94.0197	104.272
3D		ANDV mAb-3305												ANDV hIgG Ctrl												HTNV mAb-3305												HTNV hIgG Ctrl
	CaPsm-K-SV40T	01/23	01/23	01/23	2/2	2/2	2/2	2/7	2/7	2/7	2/9	2/9	2/9	01/23	01/23	01/23	2/2	2/2	2/2	2/7	2/7	2/7	2/9	2/9	2/9	01/23	01/23	01/23	2/2	2/2	2/2	2/7	2/7	2/7	2/9	2/9	2/9	01/23	01/23	01/23	2/2	2/2	2/2	2/7	2/7	2/7	2/9	2/9	2/9
		114.305	100.051	111.311	70.1851	73.7111	77.2482	95.368	91.1181	91.2874	101.12	95.9239	85.038	95.7007	76.5639	78.0393	78.7592	75.8324	77.1902	91.7215	98.4067	98.5594	110.344	104.91	97.8588	131.844	118.938	145.862	99.9258	97.7816	98.1724	101.597	87.7479	96.2449	99.0898	90.6909	99.1416							69.6237	76.7277	78.3463	97.6866	91.9292	96.78
		111.305	93.4762	89.4267	139.51	131.619	130.801	99.1272	95.5755	89.2635	102.715	102.904	101.551	98.3919	83.5544	77.8294	122.17	123.76	115.927	96.9695	89.8745	94.68	104.704	105.493	96.0537	107.168	108.378	126.138	106.249	101.825	107.76	110.491	108.298	114.112	100.356	103.297	102.209	71.8215	73.1904	96.8277	95.1981	100.146	110.408	91.1492	97.2551	97.2641	101.692	86.7938	92.3687
		107.706	89.7765	88.5077	122.651	121.01	112.918	98.1005	94.5782	96.8216	98.8879	104.836	100.422	108.571	91.324	75.42	114.269	109.671	100.871	97.9162	98.3004	85.6967	98.3708	100.595	93.6509	73.3635	102.845	124.446	99.738	97.7488	99.9323	105.125	94.3901	95.1345	104.033	103.064	110.922	69.0086	93.7242	114.877	90.7799	93.9182	107.257	93.6132	90.3377	86.8149	105.967	91.194	100.619
		121.336	93.9268	86.9839	112.898	110.305	102.915	99.4141	97.1016	97.5337	98.4583	99.5161	105.21	108.621	84.9414	77.9067	104.642	98.1791	102.162	96.8221	93.2376	86.2678	100.391	94.8707	92.4662	88.1597	111.935	109.576	98.9017	102.974	103.85	99.9369	107.606	100.757	109.86	104.379	108.133	81.4227	77.4284	103.307	93.1223	102.283	103.421	98.3679	96.1108	96.3468	98.7037	105.019	101.504
		116.789	102.826	80.385	102.38	101.019	96.6014	109.52	92.7133	97.767	99.4213	103.821	96.758	115.396	87.1408	97.4635	102.264	102.418	95.3174	100.012	98.122	101.866	104.978	95.7042	99.3179	89.3454	89.6665	120.988	100.109	96.275	103.616	99.0032	98.3041	102.693	104.697	91.2934	104.01	92.2615	87.4047	120.334	87.3216	101.268	111.411	96.9516	98.8535	104.195	99.7485	93.0514	107.2
		ANDV mAb-3305									ANDV hIgG Ctrl									HTNV mAb-3305									HTNV hIgG Ctrl
	HPMEC	2/2	2/2	2/2	2/7	2/7	2/7	2/9	2/9	2/9	2/2	2/2	2/2	2/7	2/7	2/7	2/9	2/9	2/9	2/2	2/2	2/2	2/7	2/7	2/7	2/9	2/9	2/9	2/2	2/2	2/2	2/7	2/7	2/7	2/9	2/9	2/9
		12.6375	22.22	19.2693	24.5381	18.8785	17.228	22.8018	12.7419	19.576	76.2198	86.4507	85.3751	96.2046	88.8657	92.2155	104.975	92.4839	80.9492	99.9295	94.3266	113.34	52.0183	118.256	110.481	79.9639	80.7706	94.8034	77.0746	73.3743	97.4609	89.5923	99.8841	66.2092	88.7313	81.4632	95.557
		32.2347	29.1498	29.7161	23.4326	33.0704	29.2869	37.1843	41.5945	23.4839	108.867	75.5509	83.4536	88.6841	132.899	90.9439	63.0229	93.3014	102.015	114.236	104.6	118.957	64.1508	103.996	122.925	104.419	91.8951	120.032	85.891	102.887	88.9236	93.4712	92.7759	64.7242	87.1984	70.1679	98.1405
		41.7352	46.3252	47.1151	30.766	63.4705	41.6883	68.6682	52.8664	37.4977	135.001	93.1466	94.5829	107.562	118.81	94.4462	65.929	101.786	95.9605	107.635	86.9364	104.424	101.405	77.694	108.918	82.6043	87.1827	82.0745	87.5994	93.4949	74.6941	104.315	100.662	67.4778	100.229	82.5599	101.553
		72.882	100.996	126.122	98.744	89.659	111.597	116.267	93.6728	90.0599	93.7238	100.007	106.27	61.7846	144.99	93.2255	102.487	97.6404	99.8727	97.8623	80.2224	121.915	72.1235	109.035	118.842	92.2791	114.611	93.1096	111.657	93.2023	95.1407	108.712	95.3069	95.9809	98.079	100.696	101.225
3E		ANDV mAb-3305						ANDV hIgG Ctrl						HTNV mAb-3305						HTNV hIgG Ctrl
	CaPsm-K-SV40 on ice	95.0494	95.6987	88.0231	114.071	100.733	109.897	111.689	105.49	104.148	117.121	114.657	111.209	87.7908	79.0409	85.1016	109.744	103.291	107.372	110.449	99.4355	97.9358	110.693	83.6274	104.329
		102.423	94.2105	92.1555	117.857	94.0988	100.759	96.8062	103.058	96.3547	109.27	111.543	102.1	69.4087	94.8655	96.1054	116.563	103.52	100.801	91.5384	91.4438	85.8876	79.7618	80.7654	89.368
		102.213	99.2775	100.25	106.534	102.322	102.253	87.9846	100.78	102.172	107.222	105.198	103.506	99.0369	88.2966	99.7216	79.8969	101.24	107.549	100.299	99.8363	101.957	75.4715	82.1275	103.816
		102.2	96.9579	98.4518	107.108	102.868	106.322	108.367	103.239	93.4174	106.164	98.4468	94.2793	113.24	104.51	112.876	90.5424	101.221	102.531	94.9496	90.4572	97.5945	92.9139	93.1731	109.193
		105.352	99.2437	95.404	103.516	98.1332	98.3504	107.27	93.8326	98.8977	103.09	100.974	95.9364	95.1267	99.7451	105.128	88.2692	96.255	115.476	92.547	100.578	106.874	99.8897	101.169	98.9412

## Sheet: Figure 4B
IFNb Transcript Values
	Primary				gRNA:TP53				SV40T				MyPVT
Mock	1	1	1	1	1	1	1	1	1	1	1	1	1	1	1	1
Poly(I:C)	3417.97	3041.94	4156.99	3201.57	2738.21	5025.63	7092.78	4904.19	2923.05	3845.55	2643.15	3119.03	43214.6	4010.93	22609.4	11466.2
IFIT1 Transcript Values
	Primary				gRNA:TP53				SV40T				MyPVT
Mock	1	1	1	1	1	1	1	1	1	1	1	1	1	1	1	1
Poly(I:C)	245.786	223.19	243.338	220.819	215.148	118.7	134.385	118.489	190.112	247.642	156.233	205.189	369.007	156.193	257.656	161.156
*data was plotted as mean with standard deviation

## Sheet: Figure 4D
	Mock				Poly(I:C)				VSV				Poly(I:C) + VSV
Primary	0	0	0	0	0	0	0	0	9.8876	12.383	16.3767	13.5067	0.00133	0.048	0.029	0
SV40T	0	0	0	0	0	0	0	0	7.33667	6.03867	7.02233	5.56133	0.021	0.00566667	0.0193333	0.038
MyPVT	0	0	0	0	0	0	0	0	5.98133	5.221	6.09233	8.572	0.0383333	0.0533333	0.011	0.0316667
gRNA:TP53	0	0	0	0	0	0	0	0	4.412	4.41317	5.20533	4.44967	0	0.0316667	0.0153333	0.0126667
*data was plotted as mean with standard deviation

## Sheet: Figure 4F
	Mock			Poly (I:C)			MERS-CoV (1HR)			MERS-CoV			Poly (I:C) + MERS-CoV
Primary	6.32	6.32	6.32	6.32	6.32	6.32	6.32	6.32	6.32	2940	1360	1360	63.2	136	136
SV40T	6.32	6.32	6.32	6.32	6.32	6.32	6.32	6.32	13.6	1360	1360	632	136	63.2	136
MyPVT	6.32	6.32	6.32	6.32	6.32	6.32	6.32	6.32	6.32	1360	1360	1360	13.6	29.4	13.6
gRNA:TP53	6.32	6.32	6.32	6.32	6.32	6.32	6.32	6.32	6.32	63.2	63.2	136	6.32	6.32	6.32
*data was plotted as mean with standard deviation

## Sheet: FIGURE 5
5B		MARV-GP						MERS-S						SARS2-S-Δ19						Lassa-GP						HCoV-229E-S						Andes-M						Sin Nombre-M						Puumala-M
	CKg-4	32.1627	25.8812	63.2132	33.2443	23.406	91.4158	18.601	47.8004	41.4481	101.589	90.2944	82.5474	4.09984	1.4702	1.79398	12.0192	0.3405	3.92029	32.628	2.35377	0.497563	3.44887	3.01801	0.273002	3.23208	2.47336	0.552884	6.70715	4.63808	1.23745	1374.19	1208.2	1282.74	1163.48	953.532	865.906	99.6101	72.9858	77.4387	25.1254	51.1039	99.591	20.5967	22.6608	46.1825	0.659127	13.6982	13.2044
	CKg-6	9.3167	9.73835	2.80273	6.71463	16.9021	25.0857	1.00838	21.8596	0.847822	5.51445	4.85695	0.774176	0.625569	0.689094	0.807638	0.851118	0.614178	3.99725	1.92358	4.63708	1.15275	1.46717	1.2237	5.31704	0.717033	5.47467	0.441768	2.05729	0.822537	3.25928	538.461	338.595	529.749	476.228	526.833	859.764	54.9038	5.82336	10.2171	0.713176	31.709	88.1269	107.445	28.0083	64.8703	39.6391	18.4979	34.2183
	CKg-9	60.3874	88.4607	97.4718	15.2103	6.63125	34.7872	1.34176	8.11379	71.03	2.12045	0.642813	1.44622	1.01363	0.550239	1.54386	2.15907	1.39675	1.11726	2.64087	1.28755	3.15112	0.973303	1.51987	1.36327	23.3501	5.19102	4.50881	3.26205	6.54667	1.22769	2169.88	1649.25	881.848	1230.74	1288.24	1307.33	264.115	149.409	17.1316	34.9927	103.662	127.994	237.159	142.697	137.316	212.378	136.454	76.24
	CKg-17	1.5873	2.3774	13.6706	1.71702	1.32771	0.401904	31.3225	9.70998	19.2285	26.2373	10.7091	18.5557	2.1442	0.638325	0.951096	0.364199	0.896646	0.615355	5.20158	0.599005	6.66387	0.728931	14.0896	2.89021	0.862695	1.37574	0.513446	1.676	0.350833	4.19631	41.5248	42.0481	10.9817	44.7076	73.8866	32.937	0.78172	0.70722	2.62198	0.416129	1.68992	5.65158	0.793857	0.954243	1.2991	0.706898	23.7253	1.16341
	CKg-19	441.586	113.631	95.6253	364.594	178.074	151.388	1372.12	992.479	1067.48	1135.61	1125.32	1437.37	3.74911	0.571479	1.17495	6.20902	0.588141	0.898663	1.26328	1.31616	5.24513	15.3729	6.11042	2.53755	1.24055	7.96926	13.5424	4.92196	5.53399	16.5166	6797.01	4519.06	5172.83	5334.12	4510.37	5016.13	239.851	214.87	214.145	305.184	335.917	105.4	874.529	628.382	743.824	896.003	605.267	848.651
		MARV-GP						MERS-S						SARS2-S-Δ19						Lassa-GP						HCoV-229E-S						Andes-M						Sin Nombre-M						Puumala-M
5C	CKg-9 (pass 12)	133.401	249.864	35.2363	159.958	0.682738	157.264	58.65	219.493	139.465	74.0768	294.611	301.905	1.23512	5.00417	1.19167	1.1256	1.58571	1.78869	0.642857	0.8625	0.190476	0.746429	2.9881	1.34167	4.76429	15.0262	3.11845	1.62798	0.4	1.51607	1621.85	1418.82	718.471	848.816	1155.57	439.254	106.522	4.21071	5.1506	31.6113	8.72619	18.522	72.1321	3.93036	2.75714	0.636905	68.3476	46.4982
[truncated: 30 more columns]

## Sheet: FIGURE 6A
VSV-GFP
	Primary			SV40T			MyPVT			gRNA:TP53
1hr	63.2	63.2	63.2	63.2	63.2	63.2	63.2	63.2	63.2	63.2	63.2	63.2
24hr	2940000	2940000	2940000	632000	294000	294000	63200	63200	63200	632000	632000	632000
48hr	2940000	632000	632000	1360000	632000	1360000	136000	632000	294000	294000	632000	632000
72hr	632000	294000	632000	294000	632000	632000	294000	294000	63200	2940000	1360000	632000
MERS-CoV
	Primary			SV40T			MyPVT			gRNA:TP53
1hr	6.32	6.32	6.32	6.32	6.32	6.32	6.32	6.32	6.32	6.32	6.32	6.32
24hr	63.2	63.2	63.2	13.6	29.4	13.6	63.2	136	136	6.32	6.32	6.32
48hr	294	136	136	29.4	63.2	63.2	294	136	136	6.32	63.2	6.32
72hr	632	632	632	294	294	632	294	136	136	63.2	63.2	29.4
SARS-CoV-2
	Primary			SV40T			MyPVT			gRNA:TP53
1hr	6.32	6.32	6.32	6.32	6.32	6.32	6.32	6.32	6.32	6.32	6.32	6.32
24hr	6.32	13.6	6.32	29.4	13.6	13.6	13.6	6.32	29.4	6.32	6.32	6.32
48hr	13.6	6.32	6.32	13.6	6.32	6.32	6.32	6.32	13.6	6.32	6.32	6.32
72hr	6.32	6.32	6.32	6.32	6.32	6.32	6.32	6.32	6.32	6.32	6.32	6.32
*data was plotted as mean and error, with standard deviation

## Sheet: FIGURE 6B
	0			24			48			72			96
CKg9	485.025	166.836	3	4551.01	1120.7	3	20512.7	8815.75	3	28844.4	7649.18	3	17740.9	2876.3	3
SV40T	189.826	71.2781	3	423.322	164.552	3	4519.73	1075.84	3	5958.73	2339.23	3	9987.34	2529.38	3

## Sheet: FIG. S1A-D
		MARV-GP						MERS-S						SARS2-S-Δ19						Lassa-GP						HCoV-229E-S						Andes-M						Sin Nombre-M						Puumala-M
s1A	AJ - kidney - EARLY	222.124	252.745	217.664	205.539	222.15	182.132	15.6012	8.51397	13.4534	20.1953	27.6863	17.7378	5.65858	2.09477	4.11827	1.35046	0.129002	0.664905	0.6115	4.10055	6.46608	1.7772	4.65645	5.66241	1.65775	1.86183	0.630156	0.611486	2.40815	5.40782	908.568	981.955	1030.15	837.13	1009.84	1080.92	398.086	586.723	497.113	544.839	459.07	525.375	224.208	135.094	172.375	136.768	150.811	145.713
	AJ - kidney - LATE	75.4139	74.3535	84.9961	82.0298	36.6018	69.2259	0.778729	4.02394	3.71987	0.971937	0.279639	1.66752	0.47723	1.26437	2.31184	0.993418	0.526553	1.33886	8.19394	9.40947	9.82672	6.26858	7.9188	3.85809	3.46583	0.483938	1.34782	1.74284	1.93971	1.80678	366.009	396.756	461.464	449.21	436.029	446.29	366.687	322.178	413.201	362.551	415.899	402.308	235.288	237.574	269.44	255.767	302.341	282.722
s1B	E.fuscus -MyPV-T	56.929	27.9292	42.6099	28.9958	68.2856	11.8534	1.29984	0.884541	0.71832	3.97744	1.21743	13.6129	0.950469	0.900446	2.38584	0.957077	0.776208	6.65932	0.991823	5.55582	1.30936	1.86357	0.945181	1.62662	3.65981	3.07744	1.08642	6.21931	0.954322	7.76913	92.5686	65.7513	93.3222	60.9255	90.7148	96.071	104.317	19.4199	41.2663	67.9035	28.7382	37.5765	32.6953	12.4319	8.76313	19.1064	32.6607	10.6618
s1C	R. aeg. - primary - KIDNEY	49.8628	60.7491	76.2219	32.4489	57.8719	61.4129	4.83444	4.7433	4.9028	3.40249	7.54798	3.7644	1	1	1	1	1	1	1.98471	2.93585	7.63775	7.14424	3.82798	8.06725	1	1	1	1	1	1	117.287	133.878	162.018	116.418	127.511	137.075	44.2033	38.821	39.7593	34.7469	56.4653	62.0734	119.543	140.823	129.682	130.379	113.462	124.23
	R. aeg. - primary - LUNG	165.753	126.003	106.881	71.7927	82.5989	108.229	1.74375	1.34398	2.73017	0.459136	4.99241	0.427039	0.672474	0.278343	0.444499	0.965048	2.68517	3.96588	8.50746	9.44661	1.96576	6.5722	1.48715	6.08525	0.453032	0.733345	0.599021	0.599618	0.507352	1.33227	7.4445	45.6487	36.1199	49.6239	31.3877	8.3538	4.41267	0.563153	0.567147	1.50163	15.2722	0.551445	12.0706	12.6782	7.75418	68.1507	22.9692	36.7743
s1D	R. aeg. - SV40 T - KIDNEY	2.85224	0.202549	0.280929	0.346273	0.466719	0.297134	0.478123	0.283259	3.24555	0.643552	0.505916	0.509332	0.549618	0.693884	0.366121	0.785675	5.8881	1.47982	2.39311	1.39123	1.9517	0.405568	0.675952	2.42848	0.550856	0.973462	1.28231	0.50617	2.67532	0.425491	2.86266	0.367578	1.77114	0.175523	0.53425	0.39544	0.505587	0.422244	0.417513	2.51924	2.1003	0.453029	1.20117	0.360985	0.731804	0.514873	1.42321	0.597263
[truncated: 30 more columns]

[truncated: 1 more sheets: FIG. S2]
